# Supplementary material for: Induction immunochemotherapy followed by concurrent chemoradiotherapy improves survival in unresectable esophageal cancer: a systematic review, meta-analysis, and network meta-analysis
Source: Front Immunol. 2026 May 12;17:1767380. doi: 10.3389/fimmu.2026.1767380 (PMC13201479; doi:10.3389/fimmu.2026.1767380)
Supplement: Supplementary file 3 [file Table2.xlsx]

## Sheet: 纳入研究基本特征
Supplementary Table 2:Characteristics of the included studies.
	Studies included in the pairwise and network meta-analysis.
											Treatment regimen (Experiment group)
Reference	Author	Year	Region	Research type	Sample size	Number Experimental group /Control group	Tumor type	Clinical stage	Staging standard	Design	Radition regimen	Induciton therapy regimen	Concurrent therapy regimen	Consolidation therapy regimen	Treatment regimen (Control group)	Type of article	Outcomes	Median follow-up period (months)	Quality scores
14	Deng et al.	2023	China	RS	103	53/50	ESCC	III-IVA	8th AJCC	ICT-CCRT vs CCRT	50.4Gy(2 Gy/fraction)	ICIs:camrelizumab/sintilimab/pembrolizumab -Chemotherapy:Taxane/platinum compounds (49.9%) or S-1 (6.6%) 4 cycles(IQR, 2–4)	57.8% concurrent chemotherapy：Taxane/platinum compounds and S-1	18 patients (27.3%) consolidation ICIs	RT:50.4Gy(2 Gy/fraction) ,55.1% concurrent chemotherapy	Article	OS /PFS	22.9/26.9	18, MQ
15	Lian et al.	2024	China	RS	100	50/50	ESCC	III-IV（91.67%）	8th AJCC	ICT-CCRT vs CCRT	45-54 Gy	ICIs:camrelizumab/sintilimab/pembrolizumab/toripalimab/tislelizumab; -Chemotherapy:TP	Dual-agent or single agent regimens based on platinum agent , taxane,or pyrimidine	NA	-RT:45-54 Gy; -Concurrent chemotherpy:dual-agent or single agent regimens based on platinum agent , taxane,or pyrimidine	Article	OS /PFS/ORR	37	18, MQ
86	XI	2025	China	PS	159	52/52/55	ESCC	II (4/114) III (37/114) IVA (44/114) IVB (28/114)	NA	ICT-CCRT vs CCRT	50.4Gy/28 fractions	ICIs:Tislelizumab 200mg, for 2 cycles, every three weeks. -chemotherapy:Paclitaxel + Cisplatin for 2 cycles, every three weeks.	ICIs:Tislelizumab 200mg, for 2 cycles, every three weeks. -chemotherapy:Paclitaxel + Cisplatin for 5 cycles, once a week.	Group A:Tislelizumab 200mg, for 12 cycles,every three weeks. Group B:No	-RT:50-60Gy /28 fractions -Concurrent chemotherapy:TP	Conference	OS/PFS	NA	NA
58	Huang et al.	2024	China	RS	101	43/58	ESCC	II（7/101） III（65/101） IVA(29/101)	8th AJCC	CCRT-cIO vs CCRT	60Gy/30 fractions (97.7%); 50.4Gy/28 fractions (2.3%)	NA	-Chemotherapy: TP(88.4%) or FP(11.6%),3 cycles(IQR: 2-4.5); -ICIs:tislelizumab/camrelizumab/ toripalimab/sintilimab,1 cycle(23.2%) or 2 cycles (25.6%) or 3 cycles(51.3%);	concurrent immunotherapy(25.6%),1 cycle (IQR:1-3)	-RT:60Gy/30 fraction(67.2%);50.4Gy/28 fraction(32.8%)； -Concurrent chemotherpy:TP(72.4%) or FP(27.6%),2 cycles (IQR:1-3)	Article	OS/PFS/ORR	9/21.5	16, MQ
59	Park et al.	2022	Korea	RS	115	40/75	ESCC	II(19/115) III(51/115)	7th AJCC	CCRT-cIO vs CCRT	60.2Gy/28 fractions; 64.5Gy/30 fractions for cervical esophageal cancer	NA	2 cycles of 5- fluorouracil 1000 mg/m2 on days 1 to 4, cisplatin 60 mg/m2, durvalumab 1500 mg, and tremelimumab 75 mg on day 1 every 3 weeks.	2 cycles of durvalumab (1500 mg) and tremelimumab (75 mg) every 4 weeks; and then durvalumab (1500 mg) alone every 4 weeks for a maximum of 2 years after enrollment	-RT:66.0 Gy (range:50.0-70.4); -Concurrent chemotherapy: FP	Article	OS/PFS	27.5/26.1	21, HQ
61	Yu et al.	2025	China	RS	176	53/123	ESCC	III (49.1%) IVA (37.7%) IVB (13.2%)	8th AJCC	CCRT-IO vs CCRT	50.4 Gy/28 fractions	NA	TP	Pembrolizumab (200 mg every 3 weeks)/ Camrelizumab (200 mg every 3 weeks)/ Sintilimab (200 mg every 3 weeks)/ Toripalimab (240 mg every 3 weeks)/ Tislelizumab (200 mg every 3 weeks)/ Durvalumab (10 mg/kg every 2 weeks)	-RT:50.4 Gy/28 fractions -Concurrent chemotherapy:TP	Article	OS/PFS/ORR	48.3	18, MQ
88	Xu	2025	China	PS	760	257/250/253	ESCC	II (168/760) III (384/760） IVA (163/760) IVB (45/760)	NA	CCRT-IO vs CCRT	NA	NA	Taxane-based / non-taxane-based	-Tirilizumab 600mg + Atezolizumab 1200mg,every three weeks，N=257 -Placebo + Atezolizumab 1200mg, every three weeks，N=250	Definitive chemoradiotherapy followed by placebo every three weeks	Conference	OS/PFS	NA	NA
89	Yang	2026	China	RS	193	85/108	ESCC	NA	8th AJCC	CCRT-IO vs CCRT	59.4-60.0 Gy(1.8-2.0 Gy/fraction)	NA	Oral S-1	ICIs including tisledizumab, camrelizumab, toripalimab, and sintilimab(200 mg intravenously every 3 weeks) or durvalumab(1500 mg intravenously every 4 weeks)	RT:59.4-60.0 Gy(1.8-2.0 Gy/fraction) -Concurrent chemotherapy:Oral S-1	Article	OS/PFS	33	16, MQ
63	Toudeshki et al.	2021	Iran	RS	178	73/105	ESCC	III-IVA(84.9%/83.8%)	8th AJCC	CT-CCRT vs CCRT	50-50.4 Gy (1.8-2.0 Gy/fraction)	TP or 5-fluorouracil plus oxaliplatin 1-2cycles, 1 cycles(8.2%)/2 cycles(91.8%)	TP	NA	-RT:50-50.4 Gy (1.8-2.0 Gy/fraction) '-Concurrent chemotherapy:TP	Article	OS	25/23	16, MQ
66	Qiu et al.	2023	China	RS	366	183/183	ESCC	II-IVA IVA(57.6%)	8th AJCC	CT-CCRT vs CCRT	50-70 Gy	TP	TP	NA	RT(50-70 Gy), concurrent chemotherapy	Article	OS /PFS	24.8	17, MQ
68	Liu et al.	2024	China	PS	110	55/55	ESCC	II-IVA	6th AJCC	CT-CCRT vs CCRT	50-60Gy/ 28 fractions	2 cycles of TP	TP	NA	-RT:50-60Gy /28 fractions -Concurrent chemotherapy:TP	Article	OS /PFS/ORR	74.9	NA
62	Xiang et al.	2024	China	RS	142	71/71	ESCC	I-II（21.1%） III-IV（78.9%）	AJCC	CT-CCRT vs CCRT	50.4-66.0 Gy (1.8-2.2 Gy/fraction)	TPF/TP/PF, 1-4 cycles	Cisplatin or nedaplatin-based regimen up to five cycles; Docetaxel and cisplatin for four or five cycles	NA	-RT:50.4-66.0 Gy (1.8-2.2 Gy/fraction)； -Concurrent chemotherapy:cisplatin or nedaplatin-based regimen up to five cycles; docetaxel and cisplatin for four or five cycles	Article	OS	21	16, MQ
65	Xi et al.	2017	America	RS	496	162/334	EAC (70.6%) ESCC(29.4%)	IB/II(32.1%) III(67.9%)	7th AJCC	CT-CCRT vs CCRT	50.4 Gy (range, 41.4-66.0 Gy)	3 drugs(70.4%) (fluoropyrimidine , platinum,and a taxane) or 2 drugs(29.6%) (38 with fluoropyrimidine/platinum, 6 with taxane/platinum, and 4 with fluoropyrimidine/taxane) 2-4 cycles	Taxane/platinum compounds	NA	-RT: 50.4 Gy (range: 41.4-66.0 Gy) ; -Concurrent chemotherapy:Taxane/platinum compounds	Article	OS/PFS	24.2	17, MQ
67	Luo et al.	2017	China	RS	170	85/85	ESCC	III（16.5%） IV（83.5%）	6th AJCC	CT-CCRT vs CCRT	60Gy(range, 50-70 Gy)	Docetaxel plus cisplatin 1 cycles (3.5%) or 2 cycles (90.6%) or 3 cycles (5.8%)	Three weekly schedule of docetaxel (60 mg/m2 on day 1) plus cisplatin (60–80 mg/m2 on day 1) or weekly schedule of docetaxel (25 mg/m2 on day 1) plus cisplatin (25 mg/m2 on day 1) for 5-7 weeks	NA	-RT: 60 Gy； -Concurrent chemotherapy: three weekly schedule of docetaxel (60 mg/m2 on day 1) plus cisplatin (60–80 mg/m2 on day 1) or weekly schedule of docetaxel (25 mg/m2 on day 1) plus cisplatin (25 mg/m2 on day 1) for 5-7 weeks.	Article	OS/PFS	26/28	16, MQ
64	Chen et al.	2017	China	RS	60	41/19	ESCC	II（21.7%） III（53.3%） IV（25%）	7th AJCC	CT-CCRT vs CCRT	40–50.4 Gy（1.8–2.2 Gy/fraction)	FP (5/41); TP (35/41); Taxane (1/41), 2 cycles (range, 1-3)	FP (13/41); TP (23/41); Other (5/41)	NA	-RT:40–50.4 Gy -Concurrent chemotherapy: PF (3/19); TP (13/19); Other (3/19)	Article	OS/ORR	14	16, MQ
44	Herrmann et al.	2017	Switzerland	RS	55	32/23	ESCC (94.5%） EAC（1.8%） CIS/NA（1.8%）	I-II（36.4%） III（61.8%） NA（1.8%）	NR	CT-CCRT vs CCRT	56Gy (range, 28–72Gy)	Platin-based regimens (cisplatin n=10,carboplatin n=22) combined with 5-fluorouracil (5-FU, n=10) or with taxanes (n=22).	CF or oxaliplatin and 5-FU or carboplatin and paclitaxel	NA	RT(56Gy ,range 28–72Gy), concurrent chemotherapy	Article	OS	34	9, MQ
47	Owens et al.	2019	United Kingdom	RS	214	82/132	EAC (57.5%) ESCC (42.5%)	I-III	NR	CT-CCRT vs CCRT	50Gy (range, 41.4-64Gy)/25 fractions	TP	TP	NA	-RT:50Gy (range: 41.4-64Gy, 25 fractions) -Concurrent chemotherapy: TP	Article	OS	16.9	9, MQ
69	Huang et al.	2022	China	RS	124	62/62	ESCC	III（36.3%） IVA（63.7%）	8th AJCC	CT-CCRT vs CCRT	50-66Gy（1.8-2.0Gy/fraction)	TP or FP, 2-4 cycles	Taxol, Cisplatin, and 5-Fluorouracil, dual-drug three-week or single-drug weekly	NA	RT (50-66Gy, 1.8-2.0Gy/fraction), concurrent chemotherapy	Article	OS/PFS/ORR	NR	17, MQ
70	Li et al.	2021	China	RS	599	182/417	ESCC	III（43.6%） IVA（37.4%）	8th AJCC	CT-CCRT vs CCRT	54Gy (range: 41.1-70Gy)	TPF (32.4%);TP (41.2%); FP (24.7%)	Paclitaxel/platinum	TPF/TP/FP/irinotecan and fluoropyrimidine/single-agent tegafu	-RT:54Gy (range: 41.1-70Gy) -Concurrent chemotherapy:Paclitaxel/platinum	Article	OS/PFS	33	18, MQ
90	Sahin	2025	Turkey	RS	92	42/50	ESCC	II (33/92) III (31/92) IV (28/92)	NA	CT-CCRT vs CCRT	NR	DCF (31/42); Carboplatin-paclitaxel​ (6/42); and others	Carboplatin-paclitaxel or 5-FU, or other regimens	NA	NR	Article	OS/ORR	83.6	12, LQ
76	Zhang et al.	2020	China	RS	222	113/109	ESCC	I-III	7th AJCC	CCRT-CT vs CCRT	50.4-66Gy	NA	LFP/FP/TP	LFP/FP/TP	-RT:50.4-66Gy -Concurrent chemotherapy:LFP/FP/TP	Article	OS	NR	17, MQ
71	Chen et al.	2018	China	RS	524	262/262	ESCC	II-III	7th AJCC	CCRT-CT vs CCRT	59.4Gy (range, 50.4-66 Gy)	NA	FP	FP every four weeks for two cycles	-RT:59.4 Gy (range:50.4-66 Gy) -Concurrent chemotherapy:FP	Article	OS/PFS	42.5	18, MQ
73	Jia et al.	2024	China	PS	246	121/125	ESCC	I-III	7th AJCC	CCRT-CT vs CCRT	50Gy/25 fractions	NA	capecitabine (38/121);XELOX (44/121); PF (39/121)	Capecitabine (38/121);XELOX (44/121); PF (39/121)	-RT:50 Gy/25 fractions -Concurrent chemotherapy:capecitabine (42/125); XELOX (41/125); PF (42/125)	Article	OS/PFS	33.6	NA
78	Wu et al.	2017	China	RS	209	67/142	ESCC	I-III	6th AJCC	CCRT-CT vs CCRT	≥50.4Gy	NA	FP (34/67); TP (33/67)	FP (34/67); TP (33/67)	-RT:≥50.4Gy -Concurrent chemotherapy:FP	Article	OS/PFS	NR	16, MQ
79	Koh et al.	2020	Korea	RS	73	56/17	ESCC	NR	NR	CCRT-CT vs CCRT	55.8Gy (range, 50-70Gy)	NA	FP	FP	-RT:55.8 Gy (range:50-70 Gy) -Concurrent chemotherapy:FP	Article	OS/PFS	13.3	15, MQ
77	Chen et al.	2018	China	RS	187	89/98	ESCC	II-IV	8th AJCC	CCRT-CT vs CCRT	61.5Gy (range, 50–66Gy)	NA	FP (12/89); TP (77/89)	FP/TP, 2 cycles (IQR:1-4)	-RT:61.5Gy (range, 50–66Gy) -Concurrent chemotherapy:FP (16/98); TP (82/98)	Article	OS/ORR	20	17, MQ
80	Chen et al.	2018	China	RS	124	65/59	ESCC	I-IV	6th UICC	CCRT-CT vs CCRT	56-74Gy	NA	FP/TP	2 to 4 cycles of platinum-based	-RT:56-74Gy -Concurrent chemotherapy:FP/TP	Article	OS/PFS	18.5	17, MQ
52	Kim et al.	2013	Korea	RS	59	43/16	ESCC	III-IVA	6th UICC	CCRT-CT vs CCRT	54 Gy (range, 50.4-64.8 Gy)	NA	Platinum-based combined with 5-fluorouracil or docetaxel	2 to 6 cycles of platinum-based chemotherapy	-RT:54 Gy (range, 50.4-64.8 Gy) -Concurrent chemotherapy:Platinum-based chemotherapy combined with 5-fluorouracil or docetaxel	Article	OS	18.4	17, MQ
75	Zhang et al.	2025	China	RS	351	166/185	ESCC	II-IVA	8th AJCC	CCRT-CT vs CCRT	50.0 Gy (range, 40–59.4 Gy, 1.80–2.00 Gy/fraction); 60.0 Gy（range, 60.0–70.0 Gy, 2.00 Gy/fraction）	NA	TP/FP/Other	TP/FP/Other	-RT:50.0 Gy (range, 40–59.4 Gy, 1.80–2.00 Gy/fraction); 60.0 Gy（range, 60.0–70.0 Gy, 2.00 Gy/fraction） -Concurrent chemotherapy:TP/FP/other	Article	OS	28.1	16, MQ
74	Noronha et al.	2022	India	PS	151	75/76	ESCC	II (28/151) III (123/151)	AJCC	CCRT-CT vs CCRT	≥50Gy	Paclitaxel + platinum 3-weekly (11/75); Paclitaxel + carboplatin weekly (7/75); DCF (1/75)	Carboplatin and paclitaxel once-a-week for at least 5 cycles; Cisplatin and 5-fluorouracil once-in-3 weeks for at least 2 cycles; Cisplatin once-a-week for at least 5 cycles	Methotrexate tablets 15 mg/m2 once-a-week	-RT:≥50Gy -Induction chemotherapy: Paclitaxel + platinum 3-weekly (10/76); Paclitaxel + carboplatin weekly (7/76) -Concurrent chemotherapy: carboplatin and paclitaxel once-a-week for at least 5 cycles; cisplatin and 5-fluorouracil once-in-3 weeks for at least 2 cycles; cisplatin once-a-week for at least 5 cycles	Article	OS/PFS/ORR	38	NA
83	Xiang et al.	2022	China	RS	127	20/48/59	ESCC	NA	7th AJCC	CT-CCRT vs CT-CCRT-CT vs CCRT-CT	≥50Gy	FP/DP	FP/DP	FP/DP	-RT:≥50Gy -Consolidation chemotherapy:FP/DP	Article	OS/PFS/ORR	73.9	15, MQ
82	Xia et al.	2022	China	RS	186	52/70/64	NA	I-IVA	8th UICC	CT-CCRT vs CCRT-CT vs CCRT	60Gy	S-1 or taxane; Taxane plus cisplatin; Raltitrexed plus cisplatin; S-1 plus cisplatin	S-1 or taxane; Taxane plus cisplatin; Raltitrexed plus cisplatin; S-1 plus cisplatin	S-1 or taxane; Taxane plus cisplatin; Raltitrexed plus cisplatin; S-1 plus cisplatin	-RT:60Gy -Concurrent chemotherapy:S-1 or taxane; Taxane plus cisplatin; Raltitrexed plus cisplatin; S-1 plus cisplatin	Article	OS	14.2	15, MQ
81	Zhao et al.	2024	China	RS	186	62/62/62	ESCC	II-IVA	8th AJCC	CT-CCRT vs CCRT-CT vs CCRT	60-64Gy	FP/TP	FP/TP	FP/TP	-RT:60-64Gy -Concurrent chemotherapy:FP/TP	Article	OS/PFS	53.2	17, MQ
	Studies only included in the single-arm meta-analysis.
										Treatment regimen
Reference	Author	Year	Region	Research type	Sample size	Tumor type	Clinical stage	Staging standard	Design	Radition regimen	Induciton therapy regimen	Concurrent therapy regimen	Consolidation therapy regimen	Type of article	Outcomes	Median follow-up period (months)	Quality scores
27	Ai et al.	2024	China	PS	75	ESCC	II (19/75) III (27/75) IVA (29/75)	8th AJCC	ICT-CCRT	50.4Gy/28 fractions	Two cycles of sintilimab (200 mg), paclitaxel (135 mg/m2) and carboplatin ( 5 mg/mL/min) on day 1 per 21 days	5 cycles of carboplatin (2 mg/mL/min) and paclitaxel (50 mg/m2) on day1 every week	NA	Article	OS/PFS	33.6	13, HQ
30	Lin et al.	2024	China	PS	51	ESCC	II-IV	NR	ICT-CCRT	50.4Gy/28 fractions	Albumin-bound paclitaxel (200 mg/m2), carboplatin (AUC=5) and PD-1 inhibitors on day1 of each 3-week cycle for a total of 2cycles	Albumin-bound paclitaxel (50 mg/m2) and carboplatin (AUC=2) on day1, 5 to 6 cycles	PD-1 inhibitor (200mg) on day1 per cycle for at least one year	Conference	OS/PFS/ORR	12	11, HQ
55	Liu et al.	2025	China	PS	124	ESCC	I-IV	NR	ICT-CCRT	60Gy (63/124); 50Gy (61/124)	Albumin-bound paclitaxel (260 mg/m2), nedaplatin (75 mg/m2), and toripalimab (240 mg) on day 1 of each 3-week cycle for a total of 2cycles	Capecitabine (1000 mg/m2, bid) on days 1–14 of each 3-week cycle	NA	Article	PFS/ORR	30.8	11, HQ
28	Wang et al.	2025	China	RS	29	ESCC	II (3/29) III (21/29) IVA (5/29)	8th AJCC	ICT-CCRT	45-50.4Gy	Albumin-bound paclitaxel at 130 mg/m² on day 1 and day 8, cisplatin at 75 mg/m² on day 1, and sintilimab with 200mg on day 1, once every 3 weeks as one cycle, at least 2 cycles.	Albumin-bound paclitaxel at 130 mg/m² on day 1 and day 8, cisplatin at 75 mg/m² on day 1, and sintilimab with 200mg on day 1, once every 3 weeks as one cycle.	Sintilimab (200 mg every 3 weeks) for at least 2 cycles, up to a maximum duration of 12 months or a total of 17 cycles	Article	OS/PFS/ORR	20.5	9, HQ
29	Wei et al.	2025	China	RS	80	ESCC	II-IVA	8th AJCC	ICT-CCRT	≤50 Gy (15/80); >50 Gy (65/80) CCRT (46.3%), RT alone (53.7%)	-ICIs: PD-1 inhibitors (camrelizumab, pembrolizumab, sintilimab, tislelizumab, nivolumab, or tislelizumab) or PD-L1 inhibitor (durvalumab). -Chemotherapy: TP (97.5%); FP (2.5%)	TP (28/37); Single-agent albumin paclitaxel (2/37); Single-agent tegafur (7/37)	NA	Article	OS/PFS	16.5	11, MQ
31	Peng et al.	2025	China	PS	46	ESCC	II (5/49) III (18/49) IV (26/49）	8th AJCC	ICT-CCRT	50-66Gy	Albumin-bound paclitaxel (260 mg/m2), carboplatin (AUC=5) and camrelizumab (200mg) of each 3-week cycle for a total of 2cycles	FP for 2 cycles, every four weeks	NA	Article	OS/PFS/ORR	30.7	15, HQ
57	Guo et al.	2024	China	PS	101	ESCC	II-IVA	8th UICC	ICT-CCRT	50.4 Gy/28 fractions	Sintilimab (at a dose of 200 mg) and paclitaxel liposomes (135 mg/m²) and carboplatin on day 1 of each 3-week cycle for a total of 2cycles	Paclitaxel liposomes (50 mg/m²) plus carboplatin on Day 1, once a week for 5 courses	NA	Article	OS/PFS	39.3	18, MQ
32	Kong et al.	2024	China	RS	56	ESCC	II（19.6%） III（80.4%）	8th AJCC	ICT-CCRT	50.4 Gy/28 fractions or 50 Gy/25 fractions​​	PD-1 inhibitors (Camrelizumab, Sintilimab, or Tislelizumab) in combination with chemotherapy (albumin paclitaxel and carboplatin), every 3 weeks for 2–4 cycles	Concurrent chemotherapy(55.4%): weekly paclitaxel and carboplatin or S1 (twice daily on days 1–14 and 29–42)	NA	Article	OS/PFS/ORR	20.4	9, MQ
56	Song et al.	2025	China	RS	89	ESCC	NR	8th AJCC	ICT-CCRT	41.4- 60.2 Gy	-PD-1 antibodies (Keytruda, Camrelizumab, Tistelizumab, Sintilimab, Nivolumab, or Toripalimab) -Chemotherapy: TP/DP	More than 4 cycles of weekly concurrent chemotherapy (58.4%); concurrent immunotherapy (19.1%)	ICIs (43.5%)	Article	OS/PFS	15.9	15, MQ
87	Wang.rz	2026	China	RS	91	ESCC	II-IVA	8th AJCC	ICT-CCRT	50.4-60.0 Gy (1.8-2.0 Gy/fraction)	ICIs:'tislelizumab (200 mg), camrelizumab (200 mg), toripalimab (240 mg), or sintilimab (200 mg), administered every 3 weeks -chemotherapy:cisplatin plus fluorouracil or paclitaxel plus cisplatin, every 3 weeks.	ICIs:camrelizumab, sintilimab, tori palimab, or tislelizumab -Chemotherapy:cisplatin plus fluorouracil or paclitaxel plus cisplatin every 3 weeks	-chemothrapy:cisplatin plus fluorouracil or paclitaxel plus cisplatin every 3 weeks. -Or immunotherapy: every 3 weeks	Article	OS	16	14, MQ
53	Chen	2026	China	PS	44	ESCC	II (11/44) III (21/44) IV (12/44)	8th AJCC	ICT-CCRT	50-50.4 Gy (1.8-2.0Gy/fraction)	PD-1 inhibitors (Camrelizumab, Sintilimab, or others) in combination with chemotherapy (paclitaxel plus carboplatin or nedaplatin), for two cycles, every three weeks.	PD-1 inhibitors (Camrelizumab, Sintilimab, or others) in combination with chemotherapy (paclitaxel plus carboplatin or nedaplatin), for two cycles, every three weeks.	PD-1 inhibitors	Article	OS/PFS/ORR	25.5	13, HQ
54	Zeng	2025	China	RS	78	ESCC	IIIA (9.0%) IIIB (76.9%) IVA (14.1%)	8th AJCC	ICT-CCRT	NR	-anti-PD-1/PD-L1 agents: Sintilimab200mg; Toripalimab200mg; Camrelizumab200mg; Tislelizumab 200mg -chemotherapy:TP	S-1 monotherapy(40mg orally twice daily).	NA	Article	OS/PFS	25.9	9, MQ
13	Zhu et al.	2023	China	PS	42	ESCC	I (5%) II (2%) III (55%) IVA (38%)	8th AJCC	CCRT-cIO	50.4Gy/28 fractions	NA	Five cycles of weekly paclitaxel (50 mg/m²) and cisplatin (25 mg/m²) and two cycles of toripalimab (240 mg) on days 1 and 22	15 cycles of toripalimab (240 mg) every 3 weeks, for up to 1 year (total of 17 cycles)	Article	OS/PFS/ORR	14.9	13, HQ
33	Zhang et al.	2026	China	PS	39	ESCC	III (74.4%) IV (25.6%)	8th AJCC	CCRT-cIO	50.4 Gy/28 fractions	NA	2 cycles of iparomlimab and tuvonralimab, chemotherapy with paclitaxel and cisplatin	Iparomlimab and tuvonralimab treatment (5 mg/kg, Q3W) maintained for up to one year in total	Article	OS/PFS	21.1	14, HQ
34	Muto et al.	2024	Japan	PS	16	ESCC	I-IV	NR	CCRT-cIO	50.4 Gy/28 fractions	NA	4 cycles of CF and nivolumab (240mg) every two weeks	Nivolumab (240mg) every two weeks for up to one year	Conference	OS/PFS/ORR	NR	11, MQ
12	Zhang et al.	2021	China	PS	20	ESCC	I (5%) III (30%) IV (65%)	8th AJCC	CCRT-cIO	60 Gy (2.0 Gy/fraction)	NA	Cisplatin(25 mg/m2) plus docetaxel(25 mg/m2) for 4 weeks and camrelizumab(200 mg every 2 weeks)	Camrelizumab(200 mg every 2 weeks)	Article	OS/PFS/ORR	23.7	13, HQ
85	Xie et al.	2024	China	RS	63	ESCC	II (19%) III (52%) IVA (29%)	AJCC	CCRT-cIO	NA	NA	NA	NA	Article	OS/PFS/ORR	20	15, MQ
35	Hong et al.	2025	China	RS	165	ESCC	II (1.2%) III (49.1%) IVA (49.7%)	8th AJCC	CCRT-cIO	60 Gy (range:50.4–60 Gy)	NA	PD-1 inhibitors and TP every three weeks for two cycles	NA	Article	OS/PFS/ORR	24	10, MQ
37	Wang et al.	2025	China	PS	32	ESCC	II (15.6%) III (65.6%) IV (18.8%)	NR	CCRT-IO	NA	NA	NA	Camrefizumab (200mg) every 3 weeks for a maximum of 12 months	Conference	OS/PFS	25.1	12, HQ
36	Bando et al.	2025	Japan	PS	40	ESCC	III (2.5%) IVA (72.5%) IVB (25%)	8th AJCC	CCRT-IO	60Gy	NA	two cycles of CF	Atezolizumab monotherapy every 3 weeks for a maximum of 12 months	Article	OS/PFS	12.5	13, HQ
60	Yang et al.	2025	China	RS	290	ESCC	I-II (10.6%) III (52.1%) IV (37.3%)	8th AJCC	ICT-CCRT/CCRT-cIO/CCRT-IO	50.4 Gy (range, 50–69.96 Gy)	PD-1 inhibitors (55.5%) and TP (64.1%)	PD-1 inhibitors (35.2%) and TP (82.8%)	PD-1 inhibitors (9.3%) and TP (21.7%)	Article	OS/PFS	35.7	18, MQ
45	Ajani et al.	2008	Amercia	PS	84	ESCC (25/72) EAC (47/72)	NR	NR	CT-CCRT	50.4 Gy/28 fractions	Fluorouracil, cisplatin and paclitaxel; paclitaxel and cisplatin	Fluorouracil 300 mg/m2 as continuous infusion for 96 hours and paclitaxel 50 mg/m2 over 3 hours; paclitaxel and cisplatin	NA	Article	OS	34/39	NA
46	Stuschke et al.	2000	Germany	RS	17	ESCC	NR	4th UICC	CT-CCRT	60-66Gy	FLEP; 5-FU/L/P	cisplatin and etoposide	NA	Article	OS/ORR	37	11, MQ
42	Lee et al.	2007	Korea	RS	48	ESCC/EAC	IV	6th AJCC	CT-CCRT	54Gy	Two cycles of XP	XP	NA	Article	OS/ORR	12.5	9, MQ
43	Gujral et al.	2011	United Kingdom	RS	68	EAC	II (29/68) III (33/68) IV (6/68)	NR	CT-CCRT	54 Gy	4 cycles of ECF	5-fluorouracil or capecitabine	NA	Article	OS/ORR	16	10, MQ
39	Minsky et al.	1996	Amercia	PS	37	ESCC	I (11%) II (30%) III (35%)	AJCC	CT-CCRT	64.8 Gy	Three monthly cycles of fluorouraci and cisplatin	Two monthly cycles of fluorouraci and cisplatin	NA	Article	OS	15	14, HQ
38	Raghunath et al.	2022	India	RS	31	ESCC (27/31) EAC (4/31)	IIA-IIIB	7th AJCC	CT-CCRT	45 Gy-50.4 Gy (1.8Gy/fraction) and then Intraluminal brachytherapyt of two fractions with 5 Gy each	Two cycles of paclitaxel/carboplatin or CF	Platinum-based	NA	Article	OS/ORR	32	11, MQ
40	Gkika et al.	2013	Germany	RS	55	ESCC 94.5%（52/55） EAC 3.6%（2/55）	II （36%） III（64%）	4th UICC	CT-CCRT	60 Gy(range, 50-70 Gy）	FLEP(45%); 5-FU/leucovorin/cisplatinum(40%); Other(15%)	FP or Cisplatin/etoposide	NA	Article	OS/PFS/ORR	146	9, MQ
41	Vuong et al.	2010	France	PS	33	ESCC 87.9%（29/33） EAC 12.1%（4/33）	II （15.2%） III（81.8%）	Wurtz standard	CT-CCRT	50 Gy/25 fractions	FP	FP	NA	Article	OS	NR	10, MQ
72	Wang et al.	2007	Amercia	PS	16	EAC/ESCC	II-IV	4th AJCC	CCRT-CT	50.4 Gy	NA	Paclitaxel and carboplatin	Two cycles of paclitaxel and carboplatin	Article	OS	32	13, HQ
84	Ai et al.	2022	China	PS	321	ESCC	II-IV	6th AJCC	CCRT-CT	61.2Gy/34 fractions	NA	6 cycles of weekly paclitaxel plus fluorouracil; 2 cycles of paclitaxel plus cisplatin; 6 cycles of weekly paclitaxel plus carboplatin	2 cycles of monthly paclitaxel plus fluorouracil; 2 cycles of monthly paclitaxel plus cisplatin;2 cycles of monthly paclitaxel plus carboplatin	Article	PFS/OS	46	NA
50	Li et al.	2022	China	PS	108	ESCC	IIB（17%） III（55%） IVA（28%）	6th AJCC	CCRT-CT	61.2 Gy/34 fractions	NA	Paclitaxel (175 mg/m²) on day 1 and cisplatin (25 mg/m²) from days 1 to 3 every week for 4 courses altogether	TP	Article	OS/PFS	33.9	14, HQ
48	Xia et al.	2017	China	PS	33	ESCC（the most）	II(18.1%) III(30.3%) IV(51.5%)	6th AJCC	CCRT-CT	61.2 Gy/34 fractions（77.4%） 50.4 Gy/28 fractions（22.6%）	NA	Paclitaxel and 5-fluorouracil	Paclitaxel and 5-fluorouracil	Article	OS	NR	15, HQ
5	Cooper et al.	1999	Amercia	PS	130	NR	NR	5th AJCC	CCRT-CT	50 Gy/25 fractions	NA	CF	CF	Article	OS	＞60	NA
49	Li et al.	2018	China	PS	92	ESCC	I（3%） IIa（27%） IIb（14%） III（55%）	UICC (2002)	CCRT-CT	60 Gy/25 fractions	NA	Docetaxel and Nedaplatin (before Jan, 2013) or S1 and Nedaplatin (after Jan, 2013)	Docetaxel and Nedaplatin or S1 and Nedaplatin 2-3 cycles	Article	PFS/OS/ORR	34	12, HQ
53	Wang et al.	2020	China	PS	46	ESCC	II (45.6%) III (41.3%) IV (13%)	6th AJCC	CCRT-CT	50.4 Gy/28 fractions	NA	S-1	S-1	Article	OS/ORR	32.2	16, HQ
Note/Abbreviation: RT=radiotherapy. CCRT=concurrent chemotherapy. ICT-CCRT= induction immunochemotherapy plus CCRT. CCRT-cIO= CCRT plus concurrent immunotherapy. CCRT-IO=CCRT plus consolidation immunotherapy. CT-CCRT= induction chemotherapy plus CCRT. CCRT-CT= CCRT plus consolidation chemotherapy. ICIs=immune checkpoint inhibitors. ESCC=esophageal squamous cell carcinoma. AJCC=American Joint Comm…
